# Supplementary material for: A Critical YAP in Malignancy of HCC Is Regulated by Evodiamine
Source: Int J Mol Sci. 2022 Feb 6;23(3):1855. doi: 10.3390/ijms23031855 (PMC8837083; doi:10.3390/ijms23031855)
Supplement: Supplementary file 1 [file ijms-23-01855-s001.zip]

Archive with 1 entries (1 files):
- ijms-1557290-supplementary.pdf
